# Supplementary material for: CUT&Tag for High‐Resolution Epigenomic Profiling From a Low Amount of Arabidopsis Tissue
Source: Plant Direct. 2026 Apr 10;10(4):e70161. doi: 10.1002/pld3.70161 (PMC13067811; doi:10.1002/pld3.70161)
Supplement: Supplementary file 2 — Table S1: Alignment statistics of CUT&Tag libraries. Table S2: Peak calling statistics of CUT&Tag libraries. Table S3: i5 and i7 primers used in this study. [file PLD3-10-e70161-s001.xlsx]

## Sheet: SuppTable1
Supplementary Table 1. Alignment statistics of CUT&Tag libraries
Number	Sample	Number of Reads Aligned to TAIR10 genome (Million Reads)	Number of Reads passed MAPQ > 10 (Miollion Reads)	Number of Reads after Deduplication (Million Reads)	Non-Redundant Fraction (NRF, = deduplicated reads / number of reads aligned, %)	Genomic with Exactly One Read Mapped (Million Reads)	Genomic with at Least One Read Mapped (Million Reads)	PCR Bottleneck Coefficient (PBC)
323541_09	H3K27me3_1	32.35	28.59	17.34	53.6	4.23	9.7	0.4354
351531_10	H3K4me3_1	13.85	12.33	3.45	24.93	0.6	2	0.3017
351531_11	H3K27Ac_1	36.58	33.01	14.09	38.52	1.77	6.46	0.2737
351531_12	H3_1	50.88	41.5	24.55	48.25	2.48	9.46	0.2621
323541_10	H3K27me3_2	33.86	29.99	18.11	53.48	4.35	10.06	0.432
351531_22	H3K4me3_2	7.35	6.58	1.87	25.43	0.5	1.32	0.3766
351531_23	H3K27Ac_2	31.99	29.47	10.69	33.42	1.67	5.51	0.3025
351531_24	H3_2	42.58	35.69	22.4	52.62	3.02	9.29	0.3254
351531_45	H3K27me3_3	45.94	43.33	30.54	66.48	0.46	1.36	0.3372
351531_34	H3K4me3_3	10.35	8.7	1.9	18.37	1.07	3.21	0.3327
351531_35	H3K27Ac_3	19.16	16.49	4.89	25.53	1.46	4.58	0.3196
351531_36	H3_3	36.12	27.81	8.72	24.15	1.97	9.82	0.2008

## Sheet: SuppTable2
Supplementary Table 2. Peak calling statistics of CUT&Tag libraries
Number	Sample	Control Number	Control Name	Peak Number	Average Peak Length (bp)	Percentage of Genome Covered by Peaks (%)	Fraction of Reads in Peaks (FriP, %)
323541_09	H3K27me3_1	351531_12	H3_1	24824	615.9	12.8	46.1
351531_10	H3K4me3_1	351531_12	H3_1	15058	746.4	9.41	46.39
351531_11	H3K27Ac_1	351531_12	H3_1	23587	668.6	13.2	39.61
323541_10	H3K27me3_2	351531_24	H3_2	21796	675.6	12.32	43.91
351531_22	H3K4me3_2	351531_24	H3_2	11046	917.5	8.48	42.64
351531_23	H3K27Ac_2	351531_24	H3_2	18398	831.3	12.8	40.76
351531_45	H3K27me3_3	351531_36	H3_3	16702	857.3	11.98	46.18
351531_34	H3K4me3_3	351531_36	H3_3	4280	601	2.15	18.44
351531_35	H3K27Ac_3	351531_36	H3_3	1801	497.9	0.75	9.82

## Sheet: Sheet2
Supplementary Table 3. i5 and i7 primers used in this study
Name	Barcodes	Primer Sequence
C&T i5-1	TAGATCGC	AATGATACGGCGACCACCGAGATCTACACTAGATCGCTCGTCGGCAGCGTCAGATGTGTAT
C&T i5-2	CTCTCTAT	AATGATACGGCGACCACCGAGATCTACACCTCTCTATTCGTCGGCAGCGTCAGATGTGTAT
C&T i5-3	TATCCTCT	AATGATACGGCGACCACCGAGATCTACACTATCCTCTTCGTCGGCAGCGTCAGATGTGTAT
C&T i5-4	AGAGTAGA	AATGATACGGCGACCACCGAGATCTACACAGAGTAGATCGTCGGCAGCGTCAGATGTGTAT
C&T i5-5	GTAAGGAG	AATGATACGGCGACCACCGAGATCTACACGTAAGGAGTCGTCGGCAGCGTCAGATGTGTAT
C&T i5-6	ACTGCATA	AATGATACGGCGACCACCGAGATCTACACACTGCATATCGTCGGCAGCGTCAGATGTGTAT
C&T i5-7	AAGGAGTA	AATGATACGGCGACCACCGAGATCTACACAAGGAGTATCGTCGGCAGCGTCAGATGTGTAT
C&T i5-8	CTAAGCCT	AATGATACGGCGACCACCGAGATCTACACCTAAGCCTTCGTCGGCAGCGTCAGATGTGTAT
C&T i7-1	TAAGGCGA	CAAGCAGAAGACGGCATACGAGATTCGCCTTAGTCTCGTGGGCTCGGAGATGTG
C&T i7-2	CGTACTAG	CAAGCAGAAGACGGCATACGAGATCTAGTACGGTCTCGTGGGCTCGGAGATGTG
C&T i7-3	AGGCAGAA	CAAGCAGAAGACGGCATACGAGATTTCTGCCTGTCTCGTGGGCTCGGAGATGTG
C&T i7-4	TCCTGAGC	CAAGCAGAAGACGGCATACGAGATGCTCAGGAGTCTCGTGGGCTCGGAGATGTG
C&T i7-5	GGACTCCT	CAAGCAGAAGACGGCATACGAGATAGGAGTCCGTCTCGTGGGCTCGGAGATGTG
C&T i7-6	TAGGCATG	CAAGCAGAAGACGGCATACGAGATCATGCCTAGTCTCGTGGGCTCGGAGATGTG
C&T i7-7	CTCTCTAC	CAAGCAGAAGACGGCATACGAGATGTAGAGAGGTCTCGTGGGCTCGGAGATGTG
C&T i7-8	CAGAGAGG	CAAGCAGAAGACGGCATACGAGATCCTCTCTGGTCTCGTGGGCTCGGAGATGTG
C&T i7-9	GCTACGCT	CAAGCAGAAGACGGCATACGAGATAGCGTAGCGTCTCGTGGGCTCGGAGATGTG
C&T i7-10	CGAGGCTG	CAAGCAGAAGACGGCATACGAGATCAGCCTCGGTCTCGTGGGCTCGGAGATGTG
C&T i7-11	AAGAGGCA	CAAGCAGAAGACGGCATACGAGATTGCCTCTTGTCTCGTGGGCTCGGAGATGTG
C&T i7-12	GTAGAGGA	CAAGCAGAAGACGGCATACGAGATTCCTCTACGTCTCGTGGGCTCGGAGATGTG
